# Supplementary material for: Automated Landmark Annotation for Morphometric Analysis of Distal Femur and Proximal Tibia
Source: J Imaging. 2024 Apr 11;10(4):90. doi: 10.3390/jimaging10040090 (PMC11051533; doi:10.3390/jimaging10040090)
Supplement: Supplementary file 1 [file jimaging-10-00090-s001.zip]

Archive with 1 entries (1 files):
- jimaging-2905857-supplementary.pdf
